# Supplementary material for: Plasma Lutein, a Nutritional Biomarker for Development of Advanced Age-Related Macular Degeneration: The Alienor Study
Source: Nutrients. 2021 Jun 15;13(6):2047. doi: 10.3390/nu13062047 (PMC8232705; doi:10.3390/nu13062047)
Supplement: Supplementary file 1 [file nutrients-13-02047-s001.zip]

Archive with 1 entries (1 files):
- nutrients-1235850-supplementary.pdf
